# Supplementary material for: Membrane-Bound Redox Enzyme Cytochrome bd-I Promotes Carbon Monoxide-Resistant Escherichia coli Growth and Respiration
Source: Int J Mol Sci. 2024 Jan 20;25(2):1277. doi: 10.3390/ijms25021277 (PMC10815991; doi:10.3390/ijms25021277)
Supplement: Supplementary file 1 [file ijms-25-01277-s001.zip]

Archive with 1 entries (1 files):
- ijms-2750796-supplementary.pdf
